# Supplementary material for: Monitoring transcription initiation activities in rat and dog
Source: Sci Data. 2017 Nov 28;4:170173. doi: 10.1038/sdata.2017.173 (PMC5704677; doi:10.1038/sdata.2017.173)
Supplement: Supplementary file 1 [file sdata2017173-isa1.zip › i_Investigation.txt]

# Investigation File generated for Scientific Data with Investigation File Authoring Tool version 0.1.0 on 23/10/2017 - This metadata file is CC0
ONTOLOGY SOURCE REFERENCE
Term Source Name	BTO	UBERON	NCBITAXON	OBI	NCIT	EFO	CLO	GO	ERO
Term Source File	http://data.bioontology.org/ontologies/BTO	http://data.bioontology.org/ontologies/UBERON	http://data.bioontology.org/ontologies/NCBITAXON	http://data.bioontology.org/ontologies/OBI	http://data.bioontology.org/ontologies/NCIT	http://data.bioontology.org/ontologies/EFO	http://data.bioontology.org/ontologies/CLO	http://data.bioontology.org/ontologies/GO	http://data.bioontology.org/ontologies/ERO
Term Source Version	unknown	releases/2014-06-15	2016AB	2014-08-18	17.06d		2.1.106	releases/2014-08-30	2013-08-02
Term Source Description	BRENDA Tissue and Enzyme Source Ontology	Uber Anatomy Ontology	National Center for Biotechnology Information (NCBI) Organismal Classification	Ontology for Biomedical Investigations	National Cancer Institute Thesaurus	Experimental Factor Ontology	Cell Line Ontology	Gene Ontology	Eagle-I Research Resource Ontology
INVESTIGATION
Investigation Identifier
Investigation Title
Investigation Description
Investigation Submission Date
Investigation Public Release Date
INVESTIGATION PUBLICATIONS
Investigation PubMed ID
Investigation Publication DOI
Investigation Publication Author List
Investigation Publication Title
Investigation Publication Status
Investigation Publication Status Term Accession Number
Investigation Publication Status Term Source REF
INVESTIGATION CONTACTS
Investigation Person Last Name
Investigation Person Mid Initials
Investigation Person First Name
Investigation Person Address
Investigation Person Phone
Investigation Person Fax
Investigation Person Email
Investigation Person Affiliation
Investigation Person Roles
Investigation Person Roles Term Accession Number
Investigation Person Roles Term Source REF
STUDY
Study Identifier	10.1038/sdata.2017.173
Study Title	Monitoring transcription initiation activities in rat and dog
Study Submission Date	22/11/2016
Study Public Release Date	28/11/2017
Study Description	http://www.nature.com/articles/sdata2017173#abstract
Study File Name	s_study_Kawaji.txt
Comment[Subject Keywords]	//;//;//;//
Comment[Manuscript Licence]	CC BY-4.0
Comment[Experimental Metadata Licence]	CC0
Comment[Supplementary Information File Name]		Supplementary Table 1	Supplementary Table 2	Supplementary Table 3
Comment[Supplementary Information File Type]	x-zip-compressed	vnd.openxmlformats-officedocument.spreadsheetml.sheet	vnd.openxmlformats-officedocument.spreadsheetml.sheet	vnd.openxmlformats-officedocument.spreadsheetml.sheet
Comment[Supplementary Information File URL]	http://www.nature.com/articles/sdata2017173#supplementary-information	http://www.nature.com/articles/sdata2017173#supplementary-information	http://www.nature.com/articles/sdata2017173#supplementary-information	http://www.nature.com/articles/sdata2017173#supplementary-information
Comment[Data Repository]	DNA DataBank of Japan;DNA DataBank of Japan;figshare
Comment[Data Record Accession]	DRA004813;DRA004814;doi:10.6084/m9.figshare.c.3907471
Comment[Data Record URI]	http://trace.ddbj.nig.ac.jp/DRASearch/submission?acc=DRA004813;http://trace.ddbj.nig.ac.jp/DRASearch/submission?acc=DRA004814;http://doi.org/10.6084/m9.figshare.c.3907471
STUDY DESIGN DESCRIPTORS
Study Design Type	species comparison design	organism part comparison design	cell type comparison design
Study Design Type Term Accession Number	OBI:0001310	OBI:0001422	OBI:0001411
Study Design Type Term Source REF	OBI	OBI	OBI
STUDY PUBLICATIONS
Study PubMed ID
Study Publication DOI
Study Publication Author List
Study Publication Title
Study Publication Status
Study Publication Status Term Accession Number
Study Publication Status Term Source REF
STUDY FACTORS
Study Factor Name	species	tissue	cell type
Study Factor Type	Species	animal body part	cell type
Study Factor Type Term Accession Number	NCIT:C45293	http://www.ebi.ac.uk/efo/EFO_0000808	CL:0000000
Study Factor Type Term Source REF	NCIT	EFO	CLO
STUDY ASSAYS
Study Assay Measurement Type	DNA-templated transcription, initiation
Study Assay Measurement Type Term Accession Number	GO:0006352
Study Assay Measurement Type Term Source REF	GO
Study Assay Technology Type	cap analysis of gene expression 
Study Assay Technology Type Term Accession Number	OBI:0001674
Study Assay Technology Type Term Source REF	OBI
Study Assay Technology Platform	""
Study Assay File Name	a_assay_Kawaji.txt
STUDY PROTOCOLS
Study Protocol Name	Sample collection and RNA extraction	Library preparation and sequencing	Mapping and data processing	Identification of promoter regions	Projections of human promoters to dog and rat	RNA-seq data processing	Additional data processing
Study Protocol Type	RNA extraction	RNA sequencing	data transformation	protein and DNA interaction identification objective	sequence comparison objective	information processor function	information processor function
Study Protocol Type Term Accession Number	OBI:0666666	OBI:0001177	OBI:0200000	OBI:0001398	ERO:0100031	OBI:0000392	OBI:0000392
Study Protocol Type Term Source REF	OBI	OBI	OBI	OBI	ERO	OBI	OBI
Study Protocol Description							
Study Protocol URI	""	""	""	""	""	""	""
Study Protocol Version							
Study Protocol Parameters Name	""	instrument; manufacturer	""	""	""	""	""
Study Protocol Parameters Name Term Accession Number	""	""	""	""	""	""	""
Study Protocol Parameters Name Term Source REF	""	""	""	""	""	""	""
Study Protocol Components Name	""	""	""	""	""	""	""
Study Protocol Components Type	""	""	""	""	""	""	""
Study Protocol Components Type Term Accession Number	""	""	""	""	""	""	""
Study Protocol Components Type Term Source REF	""	""	""	""	""	""	""
STUDY CONTACTS
Study Person Last Name	Lizio	Mukarram	Ohno	Watanabe	Itoh	Hasegawa	Lassmann	Severin	Harshbarger	Abugessaisa	Kasukawa	Hon	Carninci	Hayashizaki	Forrest	Kawaji
Study Person First Name	Marina	Abdul Kadir	Mizuho	Shoko	Masayoshi	Akira	Timo	Jessica	Jayson	Imad	Takeya	Chung Chau	Piero	Yoshihide	Alistair R.R.	Hideya
Study Person Mid Initials																
Study Person Email	""	""	""	""	""	""	""	""	""	""	""	""	""	""	""	kawaji@gsc.riken.jp
Study Person Phone																
Study Person Fax																
Study Person Address																
Study Person Affiliation	RIKEN Center for Life Science Technologies, Division of Genomic Technologies, Yokohama 230-0045, Japan	 Department of Biosciences and Nutrition, Karolinska Institutet, Stockholm SE-171 76, Sweden	RIKEN Center for Life Science Technologies, Division of Genomic Technologies, Yokohama 230-0045, Japan	RIKEN Center for Life Science Technologies, Division of Genomic Technologies, Yokohama 230-0045, Japan	RIKEN Center for Life Science Technologies, Division of Genomic Technologies, Yokohama 230-0045, Japan	RIKEN Center for Life Science Technologies, Division of Genomic Technologies, Yokohama 230-0045, Japan	RIKEN Yokohama Institute, Omics Science Center, Yokohama 230-0045, Japan	RIKEN Center for Life Science Technologies, Division of Genomic Technologies, Yokohama 230-0045, Japan	RIKEN Center for Life Science Technologies, Division of Genomic Technologies, Yokohama 230-0045, Japan	RIKEN Center for Life Science Technologies, Division of Genomic Technologies, Yokohama 230-0045, Japan	RIKEN Center for Life Science Technologies, Division of Genomic Technologies, Yokohama 230-0045, Japan	RIKEN Center for Life Science Technologies, Division of Genomic Technologies, Yokohama 230-0045, Japan	RIKEN Center for Life Science Technologies, Division of Genomic Technologies, Yokohama 230-0045, Japan	RIKEN Yokohama Institute, Omics Science Center, Yokohama 230-0045, Japan	RIKEN Yokohama Institute, Omics Science Center, Yokohama 230-0045, Japan	RIKEN Center for Life Science Technologies, Division of Genomic Technologies, Yokohama 230-0045, Japan
Study Person Roles																
Study Person Roles Term Accession Number																
Study Person Roles Term Source REF																
Comment[Study Person ORCID]	0000-0001-7337-7325									0000-0001-7458-801X	0000-0001-5085-0802	0000-0002-3741-7577				0000-0002-0575-0308
Comment[Funder]																
Comment[FundRef ID]																
Comment[Funder Term Source REF]																
Comment[Grant Identifier]																
