# Supplementary material for: Monitoring transcription initiation activities in rat and dog
Source: Sci Data. 2017 Nov 28;4:170173. doi: 10.1038/sdata.2017.173 (PMC5704677; doi:10.1038/sdata.2017.173)
Supplement: Supplementary file 1 [file sdata2017173-isa1.zip › s_study_Kawaji.txt]

Source Name	Material Type	Term Source REF	Term Accession Number	Characteristics[organism]	Term Source REF	Term Accession Number	Characteristics[organism part]	Term Source REF	Term Accession Number	Protocol REF	Sample Name	Material Type	Term Source REF	Term Accession Number	Factor Value[species]	Factor Value[tissue]	Factor Value[cell type]
Canine Aortic Smooth Muscle cells - differentiated, donor1	primary cell	BTO	BTO:0001413	Canis lupus familiaris	NCBITAXON	NCBITaxon:9615	aortic smooth muscle cell	BTO	BTO:0004577	Sample collection and RNA extraction	CNhs12204	total RNA	EFO	EFO:0004964	dog	aorta	smooth muscle cell
Canine Aortic Smooth Muscle cells - differentiated, donor2	primary cell	BTO	BTO:0001413	Canis lupus familiaris	NCBITAXON	NCBITaxon:9615	aortic smooth muscle cell	BTO	BTO:0004577	Sample collection and RNA extraction	CNhs11066	total RNA	EFO	EFO:0004964	dog	aorta	smooth muscle cell
Canine Aortic Smooth Muscle cells - differentiated, donor3	primary cell	BTO	BTO:0001413	Canis lupus familiaris	NCBITAXON	NCBITaxon:9615	aortic smooth muscle cell	BTO	BTO:0004577	Sample collection and RNA extraction	CNhs11053	total RNA	EFO	EFO:0004964	dog	aorta	smooth muscle cell
Canine Aortic Smooth Muscle cells, donor1	primary cell	BTO	BTO:0001413	Canis lupus familiaris	NCBITAXON	NCBITaxon:9615	aortic smooth muscle cell	BTO	BTO:0004577	Sample collection and RNA extraction	CNhs11895	total RNA	EFO	EFO:0004964	dog	aorta	smooth muscle cell
Canine Aortic Smooth Muscle cells, donor2	primary cell	BTO	BTO:0001413	Canis lupus familiaris	NCBITAXON	NCBITaxon:9615	aortic smooth muscle cell	BTO	BTO:0004577	Sample collection and RNA extraction	CNhs11300	total RNA	EFO	EFO:0004964	dog	aorta	smooth muscle cell
Canine Aortic Smooth Muscle cells, donor3	primary cell	BTO	BTO:0001413	Canis lupus familiaris	NCBITAXON	NCBITaxon:9615	aortic smooth muscle cell	BTO	BTO:0004577	Sample collection and RNA extraction	CNhs11070	total RNA	EFO	EFO:0004964	dog	aorta	smooth muscle cell
Canine hepatocytes, donor1	primary cell	BTO	BTO:0001413	Canis lupus familiaris	NCBITAXON	NCBITaxon:9615	hepatocyte	BTO	BTO:0000575	Sample collection and RNA extraction	CNhs10873	total RNA	EFO	EFO:0004964	dog	liver	hepatocyte
Canine hepatocytes, donor2	primary cell	BTO	BTO:0001413	Canis lupus familiaris	NCBITAXON	NCBITaxon:9615	hepatocyte	BTO	BTO:0000575	Sample collection and RNA extraction	CNhs11069	total RNA	EFO	EFO:0004964	dog	liver	hepatocyte
Canine hepatocytes, donor3	primary cell	BTO	BTO:0001413	Canis lupus familiaris	NCBITAXON	NCBITaxon:9615	hepatocyte	BTO	BTO:0000575	Sample collection and RNA extraction	CNhs11308	total RNA	EFO	EFO:0004964	dog	liver	hepatocyte
Canine Mesenchymal stem cells - bone marrow derived, donor1	primary cell	BTO	BTO:0001413	Canis lupus familiaris	NCBITAXON	NCBITaxon:9615	mesenchymal stem cell	BTO	BTO:0003298	Sample collection and RNA extraction	CNhs11291	total RNA	EFO	EFO:0004964	dog	bone marrow	mesenchymal stem cell
Canine Mesenchymal stem cells - bone marrow derived, donor2	primary cell	BTO	BTO:0001413	Canis lupus familiaris	NCBITAXON	NCBITaxon:9615	mesenchymal stem cell	BTO	BTO:0003298	Sample collection and RNA extraction	CNhs11304	total RNA	EFO	EFO:0004964	dog	bone marrow	mesenchymal stem cell
Canine Mesenchymal stem cells - bone marrow derived, donor3	primary cell	BTO	BTO:0001413	Canis lupus familiaris	NCBITAXON	NCBITaxon:9615	mesenchymal stem cell	BTO	BTO:0003298	Sample collection and RNA extraction	CNhs11310	total RNA	EFO	EFO:0004964	dog	bone marrow	mesenchymal stem cell
Rat Aortic Smooth Muscle cells - differentiated, donor1	primary cell	BTO	BTO:0001413	Rattus norvegicus	NCBITAXON	http://purl.bioontology.org/ontology/NCBITAXON/10116	aortic smooth muscle cell	BTO	BTO:0004577	Sample collection and RNA extraction	CNhs12070	total RNA	EFO	EFO:0004964	rat	aorta	smooth muscle cell
Rat Aortic Smooth Muscle cells - differentiated, donor2	primary cell	BTO	BTO:0001413	Rattus norvegicus	NCBITAXON	http://purl.bioontology.org/ontology/NCBITAXON/10116	aortic smooth muscle cell	BTO	BTO:0004577	Sample collection and RNA extraction	CNhs12071	total RNA	EFO	EFO:0004964	rat	aorta	smooth muscle cell
Rat Aortic Smooth Muscle cells - differentiated, donor3	primary cell	BTO	BTO:0001413	Rattus norvegicus	NCBITAXON	http://purl.bioontology.org/ontology/NCBITAXON/10116	aortic smooth muscle cell	BTO	BTO:0004577	Sample collection and RNA extraction	CNhs12072	total RNA	EFO	EFO:0004964	rat	aorta	smooth muscle cell
Rat Aortic Smooth Muscle cells, donor1	primary cell	BTO	BTO:0001413	Rattus norvegicus	NCBITAXON	http://purl.bioontology.org/ontology/NCBITAXON/10116	aortic smooth muscle cell	BTO	BTO:0004577	Sample collection and RNA extraction	CNhs11298	total RNA	EFO	EFO:0004964	rat	aorta	smooth muscle cell
Rat Aortic Smooth Muscle cells, donor2	primary cell	BTO	BTO:0001413	Rattus norvegicus	NCBITAXON	http://purl.bioontology.org/ontology/NCBITAXON/10116	aortic smooth muscle cell	BTO	BTO:0004577	Sample collection and RNA extraction	CNhs11307	total RNA	EFO	EFO:0004964	rat	aorta	smooth muscle cell
Rat Aortic Smooth Muscle cells, donor3	primary cell	BTO	BTO:0001413	Rattus norvegicus	NCBITAXON	http://purl.bioontology.org/ontology/NCBITAXON/10116	aortic smooth muscle cell	BTO	BTO:0004577	Sample collection and RNA extraction	CNhs11315	total RNA	EFO	EFO:0004964	rat	aorta	smooth muscle cell
Rat hepatocytes, donor1	primary cell	BTO	BTO:0001413	Rattus norvegicus	NCBITAXON	http://purl.bioontology.org/ontology/NCBITAXON/10116	hepatocyte	BTO	BTO:0000575	Sample collection and RNA extraction	CNhs11293	total RNA	EFO	EFO:0004964	rat	liver	hepatocyte
Rat hepatocytes, donor2	primary cell	BTO	BTO:0001413	Rattus norvegicus	NCBITAXON	http://purl.bioontology.org/ontology/NCBITAXON/10116	hepatocyte	BTO	BTO:0000575	Sample collection and RNA extraction	CNhs11302	total RNA	EFO	EFO:0004964	rat	liver	hepatocyte
Rat hepatocytes, donor3	primary cell	BTO	BTO:0001413	Rattus norvegicus	NCBITAXON	http://purl.bioontology.org/ontology/NCBITAXON/10116	hepatocyte	BTO	BTO:0000575	Sample collection and RNA extraction	CNhs11312	total RNA	EFO	EFO:0004964	rat	liver	hepatocyte
Rat Mesenchymal stem cells - bone marrow derived, donor1	primary cell	BTO	BTO:0001413	Rattus norvegicus	NCBITAXON	http://purl.bioontology.org/ontology/NCBITAXON/10116	mesenchymal stem cell	BTO	BTO:0003298	Sample collection and RNA extraction	CNhs11295	total RNA	EFO	EFO:0004964	rat	bone marrow	mesenchymal stem cell
Rat Mesenchymal stem cells - bone marrow derived, donor2	primary cell	BTO	BTO:0001413	Rattus norvegicus	NCBITAXON	http://purl.bioontology.org/ontology/NCBITAXON/10116	mesenchymal stem cell	BTO	BTO:0003298	Sample collection and RNA extraction	CNhs11301	total RNA	EFO	EFO:0004964	rat	bone marrow	mesenchymal stem cell
Rat Mesenchymal stem cells - bone marrow derived, donor3	primary cell	BTO	BTO:0001413	Rattus norvegicus	NCBITAXON	http://purl.bioontology.org/ontology/NCBITAXON/10116	mesenchymal stem cell	BTO	BTO:0003298	Sample collection and RNA extraction	CNhs11313	total RNA	EFO	EFO:0004964	rat	bone marrow	mesenchymal stem cell
Universal RNA - Dog Normal Tissues Biochain, pool1	tissue	UBERON	UBERON:0000479	Canis lupus familiaris	NCBITAXON	NCBITaxon:9615				Sample collection and RNA extraction	CNhs10590	total RNA	EFO	EFO:0004964	dog	unclassifiable	CELL MIXTURE - tissue sample
Universal RNA - Rat Normal Tissues Biochain, pool1	tissue	UBERON	UBERON:0000479	Rattus norvegicus	NCBITAXON	http://purl.bioontology.org/ontology/NCBITAXON/10116				Sample collection and RNA extraction	CNhs10614	total RNA	EFO	EFO:0004964	rat	whole body	CELL MIXTURE - tissue sample
