# Supplementary material for: Monitoring transcription initiation activities in rat and dog
Source: Sci Data. 2017 Nov 28;4:170173. doi: 10.1038/sdata.2017.173 (PMC5704677; doi:10.1038/sdata.2017.173)
Supplement: Supplementary file 1 [file sdata2017173-isa1.zip › a_assay_Kawaji.txt]

Sample Name	Protocol REF	Parameter Value[instrument]	Parameter Value[manufacturer]	Assay Name	Raw Data File	Comment[Data Repository]	Comment[Data Record Accession]	Comment[Data Record URI]	Protocol REF	Protocol REF	Protocol REF	Protocol REF	Protocol REF	Derived Data File	Comment[Data Repository]	Comment[Data Record Accession]	Comment[Data Record URI]	Factor Value[species]	Factor Value[tissue]	Factor Value[cell type]
CNhs12204	Library preparation and sequencing	Helicos HeliScope	HELICOS	DRR063070	DRX057311	DNA DataBank of Japan	DRA004813	http://trace.ddbj.nig.ac.jp/DRASearch/submission?acc=DRA004813	Mapping and data processing	Identification of promoter regions	Projections of human promoters to dog and rat	RNA-seq data processing	Additional data processing	List of dog Rescued CAGE peaks.xlsx	figshare	doi:10.6084/m9.figshare.c.3907471	http://doi.org/10.6084/m9.figshare.c.3907471	dog	aorta	smooth muscle cell
CNhs11066	Library preparation and sequencing	Helicos HeliScope	HELICOS	DRR063061	DRX057302	DNA DataBank of Japan	DRA004813	http://trace.ddbj.nig.ac.jp/DRASearch/submission?acc=DRA004813	Mapping and data processing	Identification of promoter regions	Projections of human promoters to dog and rat	RNA-seq data processing	Additional data processing	List of dog Rescued CAGE peaks.xlsx	figshare	doi:10.6084/m9.figshare.c.3907471	http://doi.org/10.6084/m9.figshare.c.3907471	dog	aorta	smooth muscle cell
CNhs11053	Library preparation and sequencing	Helicos HeliScope	HELICOS	DRR063060	DRX057301	DNA DataBank of Japan	DRA004813	http://trace.ddbj.nig.ac.jp/DRASearch/submission?acc=DRA004813	Mapping and data processing	Identification of promoter regions	Projections of human promoters to dog and rat	RNA-seq data processing	Additional data processing	List of dog Rescued CAGE peaks.xlsx	figshare	doi:10.6084/m9.figshare.c.3907471	http://doi.org/10.6084/m9.figshare.c.3907471	dog	aorta	smooth muscle cell
CNhs11895	Library preparation and sequencing	Helicos HeliScope	HELICOS	DRR063069	DRX057310	DNA DataBank of Japan	DRA004813	http://trace.ddbj.nig.ac.jp/DRASearch/submission?acc=DRA004813	Mapping and data processing	Identification of promoter regions	Projections of human promoters to dog and rat	RNA-seq data processing	Additional data processing	List of dog Rescued CAGE peaks.xlsx	figshare	doi:10.6084/m9.figshare.c.3907471	http://doi.org/10.6084/m9.figshare.c.3907471	dog	aorta	smooth muscle cell
CNhs11300	Library preparation and sequencing	Helicos HeliScope	HELICOS	DRR063065	DRX057306	DNA DataBank of Japan	DRA004813	http://trace.ddbj.nig.ac.jp/DRASearch/submission?acc=DRA004813	Mapping and data processing	Identification of promoter regions	Projections of human promoters to dog and rat	RNA-seq data processing	Additional data processing	List of dog Rescued CAGE peaks.xlsx	figshare	doi:10.6084/m9.figshare.c.3907471	http://doi.org/10.6084/m9.figshare.c.3907471	dog	aorta	smooth muscle cell
CNhs11070	Library preparation and sequencing	Helicos HeliScope	HELICOS	DRR063063	DRX057304	DNA DataBank of Japan	DRA004813	http://trace.ddbj.nig.ac.jp/DRASearch/submission?acc=DRA004813	Mapping and data processing	Identification of promoter regions	Projections of human promoters to dog and rat	RNA-seq data processing	Additional data processing	List of dog Rescued CAGE peaks.xlsx	figshare	doi:10.6084/m9.figshare.c.3907471	http://doi.org/10.6084/m9.figshare.c.3907471	dog	aorta	smooth muscle cell
CNhs10873	Library preparation and sequencing	Helicos HeliScope	HELICOS	DRR063059	DRX057300	DNA DataBank of Japan	DRA004813	http://trace.ddbj.nig.ac.jp/DRASearch/submission?acc=DRA004813	Mapping and data processing	Identification of promoter regions	Projections of human promoters to dog and rat	RNA-seq data processing	Additional data processing	List of dog Rescued CAGE peaks.xlsx	figshare	doi:10.6084/m9.figshare.c.3907471	http://doi.org/10.6084/m9.figshare.c.3907471	dog	liver	hepatocyte
CNhs11069	Library preparation and sequencing	Helicos HeliScope	HELICOS	DRR063062	DRX057303	DNA DataBank of Japan	DRA004813	http://trace.ddbj.nig.ac.jp/DRASearch/submission?acc=DRA004813	Mapping and data processing	Identification of promoter regions	Projections of human promoters to dog and rat	RNA-seq data processing	Additional data processing	List of dog Rescued CAGE peaks.xlsx	figshare	doi:10.6084/m9.figshare.c.3907471	http://doi.org/10.6084/m9.figshare.c.3907471	dog	liver	hepatocyte
CNhs11308	Library preparation and sequencing	Helicos HeliScope	HELICOS	DRR063067	DRX057308	DNA DataBank of Japan	DRA004813	http://trace.ddbj.nig.ac.jp/DRASearch/submission?acc=DRA004813	Mapping and data processing	Identification of promoter regions	Projections of human promoters to dog and rat	RNA-seq data processing	Additional data processing	List of dog Rescued CAGE peaks.xlsx	figshare	doi:10.6084/m9.figshare.c.3907471	http://doi.org/10.6084/m9.figshare.c.3907471	dog	liver	hepatocyte
CNhs11291	Library preparation and sequencing	Helicos HeliScope	HELICOS	DRR063064	DRX057305	DNA DataBank of Japan	DRA004813	http://trace.ddbj.nig.ac.jp/DRASearch/submission?acc=DRA004813	Mapping and data processing	Identification of promoter regions	Projections of human promoters to dog and rat	RNA-seq data processing	Additional data processing	List of dog Rescued CAGE peaks.xlsx	figshare	doi:10.6084/m9.figshare.c.3907471	http://doi.org/10.6084/m9.figshare.c.3907471	dog	bone marrow	mesenchymal stem cell
CNhs11304	Library preparation and sequencing	Helicos HeliScope	HELICOS	DRR063066	DRX057307	DNA DataBank of Japan	DRA004813	http://trace.ddbj.nig.ac.jp/DRASearch/submission?acc=DRA004813	Mapping and data processing	Identification of promoter regions	Projections of human promoters to dog and rat	RNA-seq data processing	Additional data processing	List of dog Rescued CAGE peaks.xlsx	figshare	doi:10.6084/m9.figshare.c.3907471	http://doi.org/10.6084/m9.figshare.c.3907471	dog	bone marrow	mesenchymal stem cell
CNhs11310	Library preparation and sequencing	Helicos HeliScope	HELICOS	DRR063068	DRX057309	DNA DataBank of Japan	DRA004813	http://trace.ddbj.nig.ac.jp/DRASearch/submission?acc=DRA004813	Mapping and data processing	Identification of promoter regions	Projections of human promoters to dog and rat	RNA-seq data processing	Additional data processing	List of dog Rescued CAGE peaks.xlsx	figshare	doi:10.6084/m9.figshare.c.3907471	http://doi.org/10.6084/m9.figshare.c.3907471	dog	bone marrow	mesenchymal stem cell
CNhs12070	Library preparation and sequencing	Helicos HeliScope	HELICOS	DRR063081	DRX057322	DNA DataBank of Japan	DRA004814	http://trace.ddbj.nig.ac.jp/DRASearch/submission?acc=DRA004814	Mapping and data processing	Identification of promoter regions	Projections of human promoters to dog and rat	RNA-seq data processing	Additional data processing	List of rat Rescued CAGE peaks.xlsx	figshare	doi:10.6084/m9.figshare.c.3907471	http://doi.org/10.6084/m9.figshare.c.3907471	rat	aorta	smooth muscle cell
CNhs12071	Library preparation and sequencing	Helicos HeliScope	HELICOS	DRR063082	DRX057323	DNA DataBank of Japan	DRA004814	http://trace.ddbj.nig.ac.jp/DRASearch/submission?acc=DRA004814	Mapping and data processing	Identification of promoter regions	Projections of human promoters to dog and rat	RNA-seq data processing	Additional data processing	List of rat Rescued CAGE peaks.xlsx	figshare	doi:10.6084/m9.figshare.c.3907471	http://doi.org/10.6084/m9.figshare.c.3907471	rat	aorta	smooth muscle cell
CNhs12072	Library preparation and sequencing	Helicos HeliScope	HELICOS	DRR063083	DRX057324	DNA DataBank of Japan	DRA004814	http://trace.ddbj.nig.ac.jp/DRASearch/submission?acc=DRA004814	Mapping and data processing	Identification of promoter regions	Projections of human promoters to dog and rat	RNA-seq data processing	Additional data processing	List of rat Rescued CAGE peaks.xlsx	figshare	doi:10.6084/m9.figshare.c.3907471	http://doi.org/10.6084/m9.figshare.c.3907471	rat	aorta	smooth muscle cell
CNhs11298	Library preparation and sequencing	Helicos HeliScope	HELICOS	DRR063074	DRX057315	DNA DataBank of Japan	DRA004814	http://trace.ddbj.nig.ac.jp/DRASearch/submission?acc=DRA004814	Mapping and data processing	Identification of promoter regions	Projections of human promoters to dog and rat	RNA-seq data processing	Additional data processing	List of rat Rescued CAGE peaks.xlsx	figshare	doi:10.6084/m9.figshare.c.3907471	http://doi.org/10.6084/m9.figshare.c.3907471	rat	aorta	smooth muscle cell
CNhs11307	Library preparation and sequencing	Helicos HeliScope	HELICOS	DRR063077	DRX057318	DNA DataBank of Japan	DRA004814	http://trace.ddbj.nig.ac.jp/DRASearch/submission?acc=DRA004814	Mapping and data processing	Identification of promoter regions	Projections of human promoters to dog and rat	RNA-seq data processing	Additional data processing	List of rat Rescued CAGE peaks.xlsx	figshare	doi:10.6084/m9.figshare.c.3907471	http://doi.org/10.6084/m9.figshare.c.3907471	rat	aorta	smooth muscle cell
CNhs11315	Library preparation and sequencing	Helicos HeliScope	HELICOS	DRR063080	DRX057321	DNA DataBank of Japan	DRA004814	http://trace.ddbj.nig.ac.jp/DRASearch/submission?acc=DRA004814	Mapping and data processing	Identification of promoter regions	Projections of human promoters to dog and rat	RNA-seq data processing	Additional data processing	List of rat Rescued CAGE peaks.xlsx	figshare	doi:10.6084/m9.figshare.c.3907471	http://doi.org/10.6084/m9.figshare.c.3907471	rat	aorta	smooth muscle cell
CNhs11293	Library preparation and sequencing	Helicos HeliScope	HELICOS	DRR063072	DRX057313	DNA DataBank of Japan	DRA004814	http://trace.ddbj.nig.ac.jp/DRASearch/submission?acc=DRA004814	Mapping and data processing	Identification of promoter regions	Projections of human promoters to dog and rat	RNA-seq data processing	Additional data processing	List of rat Rescued CAGE peaks.xlsx	figshare	doi:10.6084/m9.figshare.c.3907471	http://doi.org/10.6084/m9.figshare.c.3907471	rat	liver	hepatocyte
CNhs11302	Library preparation and sequencing	Helicos HeliScope	HELICOS	DRR063076	DRX057317	DNA DataBank of Japan	DRA004814	http://trace.ddbj.nig.ac.jp/DRASearch/submission?acc=DRA004814	Mapping and data processing	Identification of promoter regions	Projections of human promoters to dog and rat	RNA-seq data processing	Additional data processing	List of rat Rescued CAGE peaks.xlsx	figshare	doi:10.6084/m9.figshare.c.3907471	http://doi.org/10.6084/m9.figshare.c.3907471	rat	liver	hepatocyte
CNhs11312	Library preparation and sequencing	Helicos HeliScope	HELICOS	DRR063078	DRX057319	DNA DataBank of Japan	DRA004814	http://trace.ddbj.nig.ac.jp/DRASearch/submission?acc=DRA004814	Mapping and data processing	Identification of promoter regions	Projections of human promoters to dog and rat	RNA-seq data processing	Additional data processing	List of rat Rescued CAGE peaks.xlsx	figshare	doi:10.6084/m9.figshare.c.3907471	http://doi.org/10.6084/m9.figshare.c.3907471	rat	liver	hepatocyte
CNhs11295	Library preparation and sequencing	Helicos HeliScope	HELICOS	DRR063073	DRX057314	DNA DataBank of Japan	DRA004814	http://trace.ddbj.nig.ac.jp/DRASearch/submission?acc=DRA004814	Mapping and data processing	Identification of promoter regions	Projections of human promoters to dog and rat	RNA-seq data processing	Additional data processing	List of rat Rescued CAGE peaks.xlsx	figshare	doi:10.6084/m9.figshare.c.3907471	http://doi.org/10.6084/m9.figshare.c.3907471	rat	bone marrow	mesenchymal stem cell
CNhs11301	Library preparation and sequencing	Helicos HeliScope	HELICOS	DRR063075	DRX057316	DNA DataBank of Japan	DRA004814	http://trace.ddbj.nig.ac.jp/DRASearch/submission?acc=DRA004814	Mapping and data processing	Identification of promoter regions	Projections of human promoters to dog and rat	RNA-seq data processing	Additional data processing	List of rat Rescued CAGE peaks.xlsx	figshare	doi:10.6084/m9.figshare.c.3907471	http://doi.org/10.6084/m9.figshare.c.3907471	rat	bone marrow	mesenchymal stem cell
CNhs11313	Library preparation and sequencing	Helicos HeliScope	HELICOS	DRR063079	DRX057320	DNA DataBank of Japan	DRA004814	http://trace.ddbj.nig.ac.jp/DRASearch/submission?acc=DRA004814	Mapping and data processing	Identification of promoter regions	Projections of human promoters to dog and rat	RNA-seq data processing	Additional data processing	List of rat Rescued CAGE peaks.xlsx	figshare	doi:10.6084/m9.figshare.c.3907471	http://doi.org/10.6084/m9.figshare.c.3907471	rat	bone marrow	mesenchymal stem cell
CNhs10590	Library preparation and sequencing	Helicos HeliScope	HELICOS	DRR063058	DRX057299	DNA DataBank of Japan	DRA004813	http://trace.ddbj.nig.ac.jp/DRASearch/submission?acc=DRA004813	Mapping and data processing	Identification of promoter regions	Projections of human promoters to dog and rat	RNA-seq data processing	Additional data processing	List of dog Rescued CAGE peaks.xlsx	figshare	doi:10.6084/m9.figshare.c.3907471	http://doi.org/10.6084/m9.figshare.c.3907471	dog	unclassifiable	CELL MIXTURE - tissue sample
CNhs10614	Library preparation and sequencing	Helicos HeliScope	HELICOS	DRR063071	DRX057312	DNA DataBank of Japan	DRA004814	http://trace.ddbj.nig.ac.jp/DRASearch/submission?acc=DRA004814	Mapping and data processing	Identification of promoter regions	Projections of human promoters to dog and rat	RNA-seq data processing	Additional data processing	List of rat Rescued CAGE peaks.xlsx	figshare	doi:10.6084/m9.figshare.c.3907471	http://doi.org/10.6084/m9.figshare.c.3907471	rat	whole body	CELL MIXTURE - tissue sample
