# Supplementary material for: Monitoring transcription initiation activities in rat and dog
Source: Sci Data. 2017 Nov 28;4:170173. doi: 10.1038/sdata.2017.173 (PMC5704677; doi:10.1038/sdata.2017.173)
Supplement: Supplementary Table 1 [file sdata2017173-s2.xlsx]

## Sheet: Sheet1
category	Library id	Sample description	species	strain	cell lot	cell catalog	Company	dev stage	tissue	sex	age	RIN	cell type	sample type	extract type	Mapped reads
primary cells	CNhs12204	Canine Aortic Smooth Muscle cells - differentiated, donor1	Dog (Canis lupus familaris)	Beagle	n/a	n/a	Cell Applications	adult	aorta	n/a	n/a	n/a	smooth muscle cell	total RNA	OP-RNA-extraction-totalRNA-miRNeasy_Mini-v1.2	772016
primary cells	CNhs11066	Canine Aortic Smooth Muscle cells - differentiated, donor2	Dog (Canis lupus familaris)	Beagle	lot:1498	n/a	Cell Applications	adult	aorta	n/a	n/a	10	smooth muscle cell	total RNA	OP-RNA-extraction-totalRNA-miRNeasy_Mini-v1.3	7664236
primary cells	CNhs11053	Canine Aortic Smooth Muscle cells - differentiated, donor3	Dog (Canis lupus familaris)	Beagle	lot:2033	n/a	Cell Applications	adult	aorta	n/a	n/a	9.6	smooth muscle cell	total RNA	OP-RNA-extraction-totalRNA-miRNeasy_Mini-v1.4	4786158
primary cells	CNhs11895	Canine Aortic Smooth Muscle cells, donor1	Dog (Canis lupus familaris)	Beagle	lot:1261	CACn35405	Cell Applications	adult	aorta	n/a	n/a	9.2	smooth muscle cell	total RNA	OP-RNA-extraction-totalRNA-miRNeasy_Mini-v1.0	2730373
primary cells	CNhs11300	Canine Aortic Smooth Muscle cells, donor2	Dog (Canis lupus familaris)	Beagle	lot:1498	CACn35405	Cell Applications	adult	aorta	n/a	n/a	n/a	smooth muscle cell	total RNA	OP-RNA-extraction-totalRNA-miRNeasy_Mini-v1.0	2495208
primary cells	CNhs11070	Canine Aortic Smooth Muscle cells, donor3	Dog (Canis lupus familaris)	Beagle	lot:2033	CACn35405	Cell Applications	adult	aorta	n/a	n/a	10	smooth muscle cell	total RNA	OP-RNA-extraction-totalRNA-miRNeasy_Mini-v1.0	8739655
primary cells	CNhs10873	Canine hepatocytes, donor1	Dog (Canis lupus familaris)	Beagle	APD	F00205	Celsis	adult	liver	female	n/a	n/a	hepatocyte	total RNA	OP-RNA-extraction-totalRNA-miRNeasy_Mini-v1.0	7709395
primary cells	CNhs11069	Canine hepatocytes, donor2	Dog (Canis lupus familaris)	Beagle	OES	M00205	Celsis	adult	liver	male	n/a	7.4	hepatocyte	total RNA	OP-RNA-extraction-totalRNA-miRNeasy_Mini-v1.0	10137225
primary cells	CNhs11308	Canine hepatocytes, donor3	Dog (Canis lupus familaris)	Beagle	n/a	454830	BD gentest	adult	liver	male	n/a	7.6	hepatocyte	total RNA	OP-RNA-extraction-totalRNA-miRNeasy_Mini-v1.0	4210429
primary cells	CNhs11291	Canine Mesenchymal stem cells - bone marrow derived, donor1	Dog (Canis lupus familaris)	Beagle	n/a	n/a	Cell Applications	adult	bone marrow	n/a	n/a	n/a	mesenchymal stem cell	total RNA	OP-RNA-extraction-totalRNA-TRIzol-isopropanol-v1.0	537376
primary cells	CNhs11304	Canine Mesenchymal stem cells - bone marrow derived, donor2	Dog (Canis lupus familaris)	Beagle	n/a	n/a	Cell Applications	adult	bone marrow	n/a	n/a	n/a	mesenchymal stem cell	total RNA	OP-RNA-extraction-totalRNA-TRIzol-isopropanol-v1.0	931371
primary cells	CNhs11310	Canine Mesenchymal stem cells - bone marrow derived, donor3	Dog (Canis lupus familaris)	Beagle	n/a	n/a	Cell Applications	adult	bone marrow	n/a	n/a	8.2	mesenchymal stem cell	total RNA	OP-RNA-extraction-totalRNA-TRIzol-isopropanol-v1.0	636217
primary cells	CNhs12070	Rat Aortic Smooth Muscle cells - differentiated, donor1	Rat (Rattus norvegicus)	Lewis	lot:2481	n/a	Cell Applications	adult	aorta	female	n/a	n/a	smooth muscle cell	total RNA	OP-RNA-extraction-totalRNA-miRNeasy_Mini-v1.13	4039643
primary cells	CNhs12071	Rat Aortic Smooth Muscle cells - differentiated, donor2	Rat (Rattus norvegicus)	Sprague Dawley	lot:1540	n/a	Cell Applications	adult	aorta	female	n/a	10	smooth muscle cell	total RNA	OP-RNA-extraction-totalRNA-miRNeasy_Mini-v1.14	6758937
primary cells	CNhs12072	Rat Aortic Smooth Muscle cells - differentiated, donor3	Rat (Rattus norvegicus)	Sprague Dawley	lot:1399	n/a	Cell Applications	adult	aorta	male	n/a	7.4	smooth muscle cell	total RNA	OP-RNA-extraction-totalRNA-miRNeasy_Mini-v1.15	4093412
primary cells	CNhs11298	Rat Aortic Smooth Muscle cells, donor1	Rat (Rattus norvegicus)	Lewis	lot:2481	CAR35405	Cell Applications	adult	aorta	female	n/a	n/a	smooth muscle cell	total RNA	OP-RNA-extraction-totalRNA-miRNeasy_Mini-v1.0	2757871
primary cells	CNhs11307	Rat Aortic Smooth Muscle cells, donor2	Rat (Rattus norvegicus)	Sprague Dawley	lot:1540	CAR35405	Cell Applications	adult	aorta	female	n/a	n/a	smooth muscle cell	total RNA	OP-RNA-extraction-totalRNA-miRNeasy_Mini-v1.0	5342279
primary cells	CNhs11315	Rat Aortic Smooth Muscle cells, donor3	Rat (Rattus norvegicus)	Sprague Dawley	lot:1399	CAR35405	Cell Applications	adult	aorta	male	n/a	9.5	smooth muscle cell	total RNA	OP-RNA-extraction-totalRNA-miRNeasy_Mini-v1.0	7379716
primary cells	CNhs11293	Rat hepatocytes, donor1	Rat (Rattus norvegicus)	Sprague Dawley	n/a	CAR780K30s	Cell Applications	adult	liver	male	n/a	7.1	hepatocyte	total RNA	OP-RNA-extraction-totalRNA-TRIzol-isopropanol-v1.0	6015668
primary cells	CNhs11302	Rat hepatocytes, donor2	Rat (Rattus norvegicus)	Sprague Dawley	n/a	CAR780K30s	Cell Applications	adult	liver	male	n/a	n/a	hepatocyte	total RNA	OP-RNA-extraction-totalRNA-TRIzol-isopropanol-v1.0	4313030
primary cells	CNhs11312	Rat hepatocytes, donor3	Rat (Rattus norvegicus)	Sprague Dawley	n/a	CAR780K30s	Cell Applications	adult	liver	male	n/a	8	hepatocyte	total RNA	OP-RNA-extraction-totalRNA-TRIzol-isopropanol-v1.0	5563392
primary cells	CNhs11295	Rat Mesenchymal stem cells - bone marrow derived, donor1	Rat (Rattus norvegicus)	Sprague Dawley	n/a	CAR49205	Cell Applications	adult	bone marrow	female	n/a	n/a	mesenchymal stem cell	total RNA	OP-RNA-extraction-totalRNA-TRIzol-isopropanol-v1.0	2126848
primary cells	CNhs11301	Rat Mesenchymal stem cells - bone marrow derived, donor2	Rat (Rattus norvegicus)	Sprague Dawley	n/a	CAR49205	Cell Applications	adult	bone marrow	female	n/a	n/a	mesenchymal stem cell	total RNA	OP-RNA-extraction-totalRNA-TRIzol-isopropanol-v1.0	1086423
primary cells	CNhs11313	Rat Mesenchymal stem cells - bone marrow derived, donor3	Rat (Rattus norvegicus)	Sprague Dawley	n/a	CAR49205	Cell Applications	adult	bone marrow	female	n/a	n/a	mesenchymal stem cell	total RNA	OP-RNA-extraction-totalRNA-TRIzol-isopropanol-v1.0	1347644
tissues	CNhs10590	Universal RNA - Dog Normal Tissues Biochain, pool1	Dog (Canis lupus familaris)	Beagle	n/a	n/a	Biochain	adult	unclassifiable	mixed	1.5 years	9.1	CELL MIXTURE - tissue sample	total RNA	OP-RNA-extraction-totalRNA-TRIzol-isopropanol-v1.0	3576500
tissues	CNhs10614	Universal RNA - Rat Normal Tissues Biochain, pool1	Rat (Rattus norvegicus)	Sprague Dawley	n/a	n/a	Biochain	adult	whole body	female	6-7 weeks old	7.7	CELL MIXTURE - tissue sample	total RNA	OP-RNA-extraction-totalRNA-TRIzol-isopropanol-v1.0	10089423
NOTES
n/a' is used when no information could be obtained
