# Supplementary material for: Monitoring transcription initiation activities in rat and dog
Source: Sci Data. 2017 Nov 28;4:170173. doi: 10.1038/sdata.2017.173 (PMC5704677; doi:10.1038/sdata.2017.173)
Supplement: Supplementary Table 2 [file sdata2017173-s3.xlsx]

## Sheet: Sheet1
BioSample_s	Experiment_s	LoadDate_s	MBases_l	MBytes_l	Run_s	SRA_Sample_s	Sample_Name_s	sex_s	source_name_s	tissue_s	Assay_Type_s	BioProject_s	Center_Name_s	Consent_s	InsertSize_l	LibraryLayout_s	LibrarySelection_s	Organism_s	Platform_s	ReleaseDate_s	SRA_Study_s	strain_s
SAMN02642893	SRX471376	2014-02-14	1377	978	SRR1169909	SRS558122	GSM1328477	F	Adrenal	Adrenal	RNA-Seq	PRJNA238328	GEO	public	0	SINGLE	cDNA	Rattus norvegicus	ILLUMINA	2014-06-20	SRP037986	Fisher 344
SAMN02642898	SRX471377	2014-02-14	1519	1074	SRR1169912	SRS558123	GSM1328478	F	Adrenal	Adrenal	RNA-Seq	PRJNA238328	GEO	public	0	SINGLE	cDNA	Rattus norvegicus	ILLUMINA	2014-06-20	SRP037986	Fisher 344
SAMN02642900	SRX471380	2014-02-14	1248	920	SRR1169917	SRS558126	GSM1328481	F	Adrenal	Adrenal	RNA-Seq	PRJNA238328	GEO	public	0	SINGLE	cDNA	Rattus norvegicus	ILLUMINA	2014-06-20	SRP037986	Fisher 344
SAMN02642850	SRX471387	2014-02-14	1590	1158	SRR1169931	SRS558133	GSM1328488	M	Adrenal	Adrenal	RNA-Seq	PRJNA238328	GEO	public	0	SINGLE	cDNA	Rattus norvegicus	ILLUMINA	2014-06-20	SRP037986	Fisher 344
SAMN02642852	SRX471390	2014-02-14	1482	1083	SRR1169938	SRS558136	GSM1328491	M	Adrenal	Adrenal	RNA-Seq	PRJNA238328	GEO	public	0	SINGLE	cDNA	Rattus norvegicus	ILLUMINA	2014-06-20	SRP037986	Fisher 344
SAMN02642879	SRX471391	2014-02-14	1429	993	SRR1169941	SRS558137	GSM1328492	M	Adrenal	Adrenal	RNA-Seq	PRJNA238328	GEO	public	0	SINGLE	cDNA	Rattus norvegicus	ILLUMINA	2014-06-20	SRP037986	Fisher 344
SAMN02642615	SRX471418	2014-02-14	1388	974	SRR1169998	SRS558164	GSM1328519	M	Brain	Brain	RNA-Seq	PRJNA238328	GEO	public	0	SINGLE	cDNA	Rattus norvegicus	ILLUMINA	2014-06-20	SRP037986	Fisher 344
SAMN02642901	SRX471424	2014-02-14	1116	804	SRR1170009	SRS558170	GSM1328525	M	Brain	Brain	RNA-Seq	PRJNA238328	GEO	public	0	SINGLE	cDNA	Rattus norvegicus	ILLUMINA	2014-06-20	SRP037986	Fisher 344
SAMN02642618	SRX471428	2014-02-14	1101	810	SRR1170017	SRS558174	GSM1328529	M	Brain	Brain	RNA-Seq	PRJNA238328	GEO	public	0	SINGLE	cDNA	Rattus norvegicus	ILLUMINA	2014-06-20	SRP037986	Fisher 344
SAMN02642908	SRX471432	2014-02-14	1892	1369	SRR1170025	SRS558178	GSM1328533	F	Heart	Heart	RNA-Seq	PRJNA238328	GEO	public	0	SINGLE	cDNA	Rattus norvegicus	ILLUMINA	2014-06-20	SRP037986	Fisher 344
SAMN02642884	SRX471434	2014-02-14	1285	924	SRR1170031	SRS558180	GSM1328535	F	Heart	Heart	RNA-Seq	PRJNA238328	GEO	public	0	SINGLE	cDNA	Rattus norvegicus	ILLUMINA	2014-06-20	SRP037986	Fisher 344
SAMN02642915	SRX471438	2014-02-14	1504	1057	SRR1170039	SRS558184	GSM1328539	F	Heart	Heart	RNA-Seq	PRJNA238328	GEO	public	0	SINGLE	cDNA	Rattus norvegicus	ILLUMINA	2014-06-20	SRP037986	Fisher 344
SAMN02642904	SRX471449	2014-02-14	1478	1089	SRR1170060	SRS558195	GSM1328550	M	Heart	Heart	RNA-Seq	PRJNA238328	GEO	public	0	SINGLE	cDNA	Rattus norvegicus	ILLUMINA	2014-06-20	SRP037986	Fisher 344
SAMN02642903	SRX471452	2014-02-14	1410	1000	SRR1170066	SRS558198	GSM1328553	M	Heart	Heart	RNA-Seq	PRJNA238328	GEO	public	0	SINGLE	cDNA	Rattus norvegicus	ILLUMINA	2014-06-20	SRP037986	Fisher 344
SAMN02642757	SRX471460	2014-02-14	1380	1011	SRR1170083	SRS558206	GSM1328561	M	Heart	Heart	RNA-Seq	PRJNA238328	GEO	public	0	SINGLE	cDNA	Rattus norvegicus	ILLUMINA	2014-06-20	SRP037986	Fisher 344
SAMN02642747	SRX471467	2014-02-14	1259	934	SRR1170097	SRS558213	GSM1328568	F	Kidney	Kidney	RNA-Seq	PRJNA238328	GEO	public	0	SINGLE	cDNA	Rattus norvegicus	ILLUMINA	2014-06-20	SRP037986	Fisher 344
SAMN02642762	SRX471472	2014-02-14	1408	1032	SRR1170107	SRS558218	GSM1328573	F	Kidney	Kidney	RNA-Seq	PRJNA238328	GEO	public	0	SINGLE	cDNA	Rattus norvegicus	ILLUMINA	2014-06-20	SRP037986	Fisher 344
SAMN02642770	SRX471478	2014-02-14	1392	1006	SRR1170119	SRS558224	GSM1328579	F	Kidney	Kidney	RNA-Seq	PRJNA238328	GEO	public	0	SINGLE	cDNA	Rattus norvegicus	ILLUMINA	2014-06-20	SRP037986	Fisher 344
SAMN02642768	SRX471486	2014-02-14	1454	1048	SRR1170137	SRS558232	GSM1328587	M	Kidney	Kidney	RNA-Seq	PRJNA238328	GEO	public	0	SINGLE	cDNA	Rattus norvegicus	ILLUMINA	2014-06-20	SRP037986	Fisher 344
SAMN02642782	SRX471493	2014-02-14	2696	1932	SRR1170151	SRS558239	GSM1328594	M	Kidney	Kidney	RNA-Seq	PRJNA238328	GEO	public	0	SINGLE	cDNA	Rattus norvegicus	ILLUMINA	2014-06-20	SRP037986	Fisher 344
SAMN02642775	SRX471494	2014-02-14	2320	1662	SRR1170153	SRS558240	GSM1328595	M	Kidney	Kidney	RNA-Seq	PRJNA238328	GEO	public	0	SINGLE	cDNA	Rattus norvegicus	ILLUMINA	2014-06-20	SRP037986	Fisher 344
SAMN02642854	SRX471531	2014-02-14	1106	814	SRR1170230	SRS558277	GSM1328632	F	Liver	Liver	RNA-Seq	PRJNA238328	GEO	public	0	SINGLE	cDNA	Rattus norvegicus	ILLUMINA	2014-06-20	SRP037986	Fisher 344
SAMN02642842	SRX471533	2014-02-14	864	639	SRR1170234	SRS558279	GSM1328634	F	Liver	Liver	RNA-Seq	PRJNA238328	GEO	public	0	SINGLE	cDNA	Rattus norvegicus	ILLUMINA	2014-06-20	SRP037986	Fisher 344
SAMN02642858	SRX471534	2014-02-14	888	655	SRR1170235	SRS558280	GSM1328635	F	Liver	Liver	RNA-Seq	PRJNA238328	GEO	public	0	SINGLE	cDNA	Rattus norvegicus	ILLUMINA	2014-06-20	SRP037986	Fisher 344
SAMN02642820	SRX471556	2014-02-14	907	674	SRR1170280	SRS558302	GSM1328657	M	Liver	Liver	RNA-Seq	PRJNA238328	GEO	public	0	SINGLE	cDNA	Rattus norvegicus	ILLUMINA	2014-06-20	SRP037986	Fisher 344
SAMN02642802	SRX471557	2014-02-14	979	714	SRR1170281	SRS558303	GSM1328658	M	Liver	Liver	RNA-Seq	PRJNA238328	GEO	public	0	SINGLE	cDNA	Rattus norvegicus	ILLUMINA	2014-06-20	SRP037986	Fisher 344
SAMN02642823	SRX471558	2014-02-14	1103	800	SRR1170284	SRS558304	GSM1328659	M	Liver	Liver	RNA-Seq	PRJNA238328	GEO	public	0	SINGLE	cDNA	Rattus norvegicus	ILLUMINA	2014-06-20	SRP037986	Fisher 344
SAMN02642791	SRX471498	2014-02-14	1429	1031	SRR1170162	SRS558244	GSM1328599	F	Lung	Lung	RNA-Seq	PRJNA238328	GEO	public	0	SINGLE	cDNA	Rattus norvegicus	ILLUMINA	2014-06-20	SRP037986	Fisher 344
SAMN02642779	SRX471500	2014-02-14	1400	1004	SRR1170166	SRS558246	GSM1328601	F	Lung	Lung	RNA-Seq	PRJNA238328	GEO	public	0	SINGLE	cDNA	Rattus norvegicus	ILLUMINA	2014-06-20	SRP037986	Fisher 344
SAMN02642806	SRX471508	2014-02-14	1420	1009	SRR1170181	SRS558254	GSM1328609	F	Lung	Lung	RNA-Seq	PRJNA238328	GEO	public	0	SINGLE	cDNA	Rattus norvegicus	ILLUMINA	2014-06-20	SRP037986	Fisher 344
SAMN02642804	SRX471513	2014-02-14	1575	1150	SRR1170191	SRS558259	GSM1328614	M	Lung	Lung	RNA-Seq	PRJNA238328	GEO	public	0	SINGLE	cDNA	Rattus norvegicus	ILLUMINA	2014-06-20	SRP037986	Fisher 344
SAMN02642853	SRX471520	2014-02-14	1322	1004	SRR1170207	SRS558266	GSM1328621	M	Lung	Lung	RNA-Seq	PRJNA238328	GEO	public	0	SINGLE	cDNA	Rattus norvegicus	ILLUMINA	2014-06-20	SRP037986	Fisher 344
SAMN02642828	SRX471524	2014-02-14	1446	1048	SRR1170215	SRS558270	GSM1328625	M	Lung	Lung	RNA-Seq	PRJNA238328	GEO	public	0	SINGLE	cDNA	Rattus norvegicus	ILLUMINA	2014-06-20	SRP037986	Fisher 344
SAMN02642803	SRX471560	2014-02-14	1018	758	SRR1170290	SRS558306	GSM1328661	F	Muscle	Muscle	RNA-Seq	PRJNA238328	GEO	public	0	SINGLE	cDNA	Rattus norvegicus	ILLUMINA	2014-06-20	SRP037986	Fisher 344
SAMN02642825	SRX471561	2014-02-14	999	727	SRR1170291	SRS558307	GSM1328662	F	Muscle	Muscle	RNA-Seq	PRJNA238328	GEO	public	0	SINGLE	cDNA	Rattus norvegicus	ILLUMINA	2014-06-20	SRP037986	Fisher 344
SAMN02642805	SRX471566	2014-02-14	1114	805	SRR1170302	SRS558312	GSM1328667	F	Muscle	Muscle	RNA-Seq	PRJNA238328	GEO	public	0	SINGLE	cDNA	Rattus norvegicus	ILLUMINA	2014-06-20	SRP037986	Fisher 344
SAMN02642624	SRX471576	2014-02-14	878	625	SRR1170324	SRS558321	GSM1328677	M	Muscle	Muscle	RNA-Seq	PRJNA238328	GEO	public	0	SINGLE	cDNA	Rattus norvegicus	ILLUMINA	2014-06-20	SRP037986	Fisher 344
SAMN02642634	SRX471587	2014-02-14	983	733	SRR1170345	SRS558333	GSM1328688	M	Muscle	Muscle	RNA-Seq	PRJNA238328	GEO	public	0	SINGLE	cDNA	Rattus norvegicus	ILLUMINA	2014-06-20	SRP037986	Fisher 344
SAMN02642631	SRX471589	2014-02-14	859	653	SRR1170350	SRS558335	GSM1328690	M	Muscle	Muscle	RNA-Seq	PRJNA238328	GEO	public	0	SINGLE	cDNA	Rattus norvegicus	ILLUMINA	2014-06-20	SRP037986	Fisher 344
SAMN02642643	SRX471595	2014-02-14	1502	1067	SRR1170362	SRS558341	GSM1328696	F	Spleen	Spleen	RNA-Seq	PRJNA238328	GEO	public	0	SINGLE	cDNA	Rattus norvegicus	ILLUMINA	2014-06-20	SRP037986	Fisher 344
SAMN02642640	SRX471596	2014-02-14	1500	1060	SRR1170364	SRS558342	GSM1328697	F	Spleen	Spleen	RNA-Seq	PRJNA238328	GEO	public	0	SINGLE	cDNA	Rattus norvegicus	ILLUMINA	2014-06-20	SRP037986	Fisher 344
SAMN02642648	SRX471607	2014-02-14	1451	1053	SRR1170385	SRS558353	GSM1328708	F	Spleen	Spleen	RNA-Seq	PRJNA238328	GEO	public	0	SINGLE	cDNA	Rattus norvegicus	ILLUMINA	2014-06-20	SRP037986	Fisher 344
SAMN02642660	SRX471610	2014-02-14	1056	766	SRR1170392	SRS558356	GSM1328711	M	Spleen	Spleen	RNA-Seq	PRJNA238328	GEO	public	0	SINGLE	cDNA	Rattus norvegicus	ILLUMINA	2014-06-20	SRP037986	Fisher 344
SAMN02642663	SRX471612	2014-02-14	1041	774	SRR1170397	SRS558358	GSM1328713	M	Spleen	Spleen	RNA-Seq	PRJNA238328	GEO	public	0	SINGLE	cDNA	Rattus norvegicus	ILLUMINA	2014-06-20	SRP037986	Fisher 344
SAMN02642667	SRX471621	2014-02-14	1044	772	SRR1170415	SRS558367	GSM1328722	M	Spleen	Spleen	RNA-Seq	PRJNA238328	GEO	public	0	SINGLE	cDNA	Rattus norvegicus	ILLUMINA	2014-06-20	SRP037986	Fisher 344
SAMN02642714	SRX471658	2014-02-14	1400	994	SRR1170491	SRS558404	GSM1328759	M	Testes	Testes	RNA-Seq	PRJNA238328	GEO	public	0	SINGLE	cDNA	Rattus norvegicus	ILLUMINA	2014-06-20	SRP037986	Fisher 344
SAMN02642710	SRX471662	2014-02-14	1567	1130	SRR1170500	SRS558408	GSM1328763	M	Testes	Testes	RNA-Seq	PRJNA238328	GEO	public	0	SINGLE	cDNA	Rattus norvegicus	ILLUMINA	2014-06-20	SRP037986	Fisher 344
SAMN02642715	SRX471666	2014-02-14	1309	937	SRR1170508	SRS558412	GSM1328767	M	Testes	Testes	RNA-Seq	PRJNA238328	GEO	public	0	SINGLE	cDNA	Rattus norvegicus	ILLUMINA	2014-06-20	SRP037986	Fisher 344
SAMN02642673	SRX471632	2014-02-14	1228	887	SRR1170437	SRS558378	GSM1328733	F	Thymus	Thymus	RNA-Seq	PRJNA238328	GEO	public	0	SINGLE	cDNA	Rattus norvegicus	ILLUMINA	2014-06-20	SRP037986	Fisher 344
SAMN02642680	SRX471638	2014-02-14	1462	1040	SRR1170450	SRS558384	GSM1328739	F	Thymus	Thymus	RNA-Seq	PRJNA238328	GEO	public	0	SINGLE	cDNA	Rattus norvegicus	ILLUMINA	2014-06-20	SRP037986	Fisher 344
SAMN02642682	SRX471639	2014-02-14	1248	921	SRR1170451	SRS558385	GSM1328740	F	Thymus	Thymus	RNA-Seq	PRJNA238328	GEO	public	0	SINGLE	cDNA	Rattus norvegicus	ILLUMINA	2014-06-20	SRP037986	Fisher 344
SAMN02642698	SRX471645	2014-02-14	1501	1065	SRR1170464	SRS558391	GSM1328746	M	Thymus	Thymus	RNA-Seq	PRJNA238328	GEO	public	0	SINGLE	cDNA	Rattus norvegicus	ILLUMINA	2014-06-20	SRP037986	Fisher 344
SAMN02642703	SRX471652	2014-02-14	1562	1094	SRR1170479	SRS558398	GSM1328753	M	Thymus	Thymus	RNA-Seq	PRJNA238328	GEO	public	0	SINGLE	cDNA	Rattus norvegicus	ILLUMINA	2014-06-20	SRP037986	Fisher 344
SAMN02642704	SRX471654	2014-02-14	1398	1008	SRR1170483	SRS558400	GSM1328755	M	Thymus	Thymus	RNA-Seq	PRJNA238328	GEO	public	0	SINGLE	cDNA	Rattus norvegicus	ILLUMINA	2014-06-20	SRP037986	Fisher 344
SAMN02642739	SRX471681	2014-02-14	1384	1023	SRR1170537	SRS558427	GSM1328782	F	Uterus	Uterus	RNA-Seq	PRJNA238328	GEO	public	0	SINGLE	cDNA	Rattus norvegicus	ILLUMINA	2014-06-20	SRP037986	Fisher 344
SAMN02642733	SRX471682	2014-02-14	1713	1244	SRR1170539	SRS558428	GSM1328783	F	Uterus	Uterus	RNA-Seq	PRJNA238328	GEO	public	0	SINGLE	cDNA	Rattus norvegicus	ILLUMINA	2014-06-20	SRP037986	Fisher 344
SAMN02642726	SRX471686	2014-02-14	1507	1067	SRR1170549	SRS558432	GSM1328787	F	Uterus	Uterus	RNA-Seq	PRJNA238328	GEO	public	0	SINGLE	cDNA	Rattus norvegicus	ILLUMINA	2014-06-20	SRP037986	Fisher 344
