# Supplementary material for: Monitoring transcription initiation activities in rat and dog
Source: Sci Data. 2017 Nov 28;4:170173. doi: 10.1038/sdata.2017.173 (PMC5704677; doi:10.1038/sdata.2017.173)
Supplement: Supplementary Table 3 [file sdata2017173-s4.xlsx]

## Sheet: Sheet1
BioSample_s	Experiment_s	MBases_l	MBytes_l	Run_s	SRA_Sample_s	Sample_Name_s	breed_s	group_s	source_name_s	tissue_s	Assay_Type_s	BioProject_s	Center_Name_s	InsertSize_l	LibraryLayout_s	LibrarySelection_s	LoadDate_s	Organism_s	Platform_s	ReleaseDate_s	SRA_Study_s	age_s
SAMN03273533	SRX824897	1110	789	SRR1735880	SRS804500	GSM1573808	Jack Russell Terrier	Degenerative mitral valve disease (DMVD)	left ventricle	left ventricle	RNA-Seq	PRJNA271278	GEO	0	SINGLE	cDNA	2014-12-29	Canis lupus familiaris	ILLUMINA	2015-05-29	SRP051588	5 yrs old
SAMN03273537	SRX824898	1309	924	SRR1735881	SRS804501	GSM1573809	Pomeranian	Degenerative mitral valve disease (DMVD)	left ventricle	left ventricle	RNA-Seq	PRJNA271278	GEO	0	SINGLE	cDNA	2014-12-29	Canis lupus familiaris	ILLUMINA	2015-05-29	SRP051588	9 yrs old
SAMN03273538	SRX824899	1332	943	SRR1735882	SRS804502	GSM1573810	Beagle	Normal (Control)	left ventricle	left ventricle	RNA-Seq	PRJNA271278	GEO	0	SINGLE	cDNA	2014-12-29	Canis lupus familiaris	ILLUMINA	2015-05-29	SRP051588	8 yrs old
SAMN03273532	SRX824900	1059	751	SRR1735883	SRS804503	GSM1573811	Hound mix	Normal (Control)	left ventricle	left ventricle	RNA-Seq	PRJNA271278	GEO	0	SINGLE	cDNA	2014-12-29	Canis lupus familiaris	ILLUMINA	2015-05-29	SRP051588	3 yrs old
SAMN03273535	SRX824901	1181	839	SRR1735884	SRS804504	GSM1573812	Hound mix	Normal (Control)	left ventricle	left ventricle	RNA-Seq	PRJNA271278	GEO	0	SINGLE	cDNA	2014-12-29	Canis lupus familiaris	ILLUMINA	2015-05-29	SRP051588	3 yrs old
SAMN03273534	SRX824902	1240	882	SRR1735885	SRS804505	GSM1573813	Hound mix	Normal (Control)	left ventricle	left ventricle	RNA-Seq	PRJNA271278	GEO	0	SINGLE	cDNA	2014-12-29	Canis lupus familiaris	ILLUMINA	2015-05-29	SRP051588	3 yrs old
SAMN03273536	SRX824903	1100	865	SRR1735886	SRS804507	GSM1573814	Pomeranian	Degenerative mitral valve disease (DMVD)	mitral valve	mitral valve	RNA-Seq	PRJNA271278	GEO	0	SINGLE	cDNA	2014-12-29	Canis lupus familiaris	ILLUMINA	2015-05-29	SRP051588	9 yrs old
SAMN03273540	SRX824904	1221	960	SRR1735887	SRS804506	GSM1573815	Beagle	Degenerative mitral valve disease (DMVD)	mitral valve	mitral valve	RNA-Seq	PRJNA271278	GEO	0	SINGLE	cDNA	2014-12-29	Canis lupus familiaris	ILLUMINA	2015-05-29	SRP051588	17 yrs old
SAMN03273541	SRX824905	1010	793	SRR1735888	SRS804509	GSM1573816	Beagle	Degenerative mitral valve disease (DMVD)	mitral valve	mitral valve	RNA-Seq	PRJNA271278	GEO	0	SINGLE	cDNA	2014-12-29	Canis lupus familiaris	ILLUMINA	2015-05-29	SRP051588	16 yrs old
SAMN03273542	SRX824906	1178	914	SRR1735889	SRS804508	GSM1573817	Beagle	Normal (Control)	mitral valve	mitral valve	RNA-Seq	PRJNA271278	GEO	0	SINGLE	cDNA	2014-12-29	Canis lupus familiaris	ILLUMINA	2015-05-29	SRP051588	8 yrs old
SAMN03273539	SRX824907	992	777	SRR1735890	SRS804510	GSM1573818	Hound mix	Normal (Control)	mitral valve	mitral valve	RNA-Seq	PRJNA271278	GEO	0	SINGLE	cDNA	2014-12-29	Canis lupus familiaris	ILLUMINA	2015-05-29	SRP051588	3 yrs old
SAMN03273543	SRX824908	1041	818	SRR1735891	SRS804511	GSM1573819	Hound mix	Normal (Control)	mitral valve	mitral valve	RNA-Seq	PRJNA271278	GEO	0	SINGLE	cDNA	2014-12-29	Canis lupus familiaris	ILLUMINA	2015-05-29	SRP051588	3 yrs old
SAMN03983817	SRX1143853	5627	3828	SRR2157164	SRS1029990	GSM1849685	Beagle	Treated with chronic stress exposure	pituitary	pituitary	RNA-Seq	PRJNA276284	GEO	0	PAIRED	cDNA	2015-08-12	Canis lupus familiaris	ILLUMINA	2015-09-08	SRP055477	adult one
SAMN03983818	SRX1143854	5664	3747	SRR2157165	SRS1029989	GSM1849686	Beagle	Treated with non-disposal	pituitary	pituitary	RNA-Seq	PRJNA276284	GEO	0	PAIRED	cDNA	2015-08-12	Canis lupus familiaris	ILLUMINA	2015-09-08	SRP055477	adult one
SAMN03983819	SRX1143855	6187	4196	SRR2157166	SRS1029987	GSM1849687	Beagle	Treated with chronic stress exposure	adrenal cortex	adrenal cortex	RNA-Seq	PRJNA276284	GEO	0	PAIRED	cDNA	2015-08-12	Canis lupus familiaris	ILLUMINA	2015-09-08	SRP055477	adult one
SAMN03983820	SRX1143856	5280	3496	SRR2157167	SRS1029988	GSM1849688	Beagle	Treated with non-disposal	adrenal cortex	adrenal cortex	RNA-Seq	PRJNA276284	GEO	0	PAIRED	cDNA	2015-08-12	Canis lupus familiaris	ILLUMINA	2015-09-08	SRP055477	adult one
SAMN03983821	SRX1143857	5133	3488	SRR2157168	SRS1029985	GSM1849689	Chinese Field Dog	Treated with chronic stress exposure	pituitary	pituitary	RNA-Seq	PRJNA276284	GEO	0	PAIRED	cDNA	2015-08-12	Canis lupus familiaris	ILLUMINA	2015-09-08	SRP055477	adult one
SAMN03983822	SRX1143858	5292	3600	SRR2157169	SRS1029986	GSM1849690	Chinese Field Dog	Treated with non-disposal	pituitary	pituitary	RNA-Seq	PRJNA276284	GEO	0	PAIRED	cDNA	2015-08-12	Canis lupus familiaris	ILLUMINA	2015-09-08	SRP055477	adult one
SAMN03983823	SRX1143859	5298	3593	SRR2157170	SRS1029984	GSM1849691	Chinese Field Dog	Treated with chronic stress exposure	adrenal cortex	adrenal cortex	RNA-Seq	PRJNA276284	GEO	0	PAIRED	cDNA	2015-08-12	Canis lupus familiaris	ILLUMINA	2015-09-08	SRP055477	adult one
SAMN03983824	SRX1143860	6300	4275	SRR2157171	SRS1029983	GSM1849692	Chinese Field Dog	Treated with non-disposal	adrenal cortex	adrenal cortex	RNA-Seq	PRJNA276284	GEO	0	PAIRED	cDNA	2015-08-12	Canis lupus familiaris	ILLUMINA	2015-09-08	SRP055477	adult one
SAMN01765703	SRX195649	7876	4214	SRR606329	SRS369335	RB07	n/a	n/a	B-cell lymphoma	n/a	RNA-Seq	PRJNA177703	VAN ANDEL INSTITUTE	260	PAIRED	RANDOM PCR	2013-02-16	Canis lupus familiaris	ILLUMINA	2013-02-16	SRP016141	n/a
SAMN01766515	SRX195652	17022	9505	SRR606334	SRS369419	NE45	n/a	n/a	T-cell lymphoma	n/a	RNA-Seq	PRJNA177703	VAN ANDEL INSTITUTE	260	PAIRED	RANDOM PCR	2013-02-15	Canis lupus familiaris	ILLUMINA	2013-02-15	SRP016141	n/a
SAMN01766516	SRX195653	5423	2661	SRR606340	SRS369420	FS25	n/a	n/a	T-cell lymphoma	n/a	RNA-Seq	PRJNA177703	VAN ANDEL INSTITUTE	260	PAIRED	RANDOM PCR	2013-02-15	Canidae	ILLUMINA	2013-02-16	SRP016141	n/a
SAMN01766525	SRX195658	7569	4033	SRR606341	SRS369429	FS22	n/a	n/a	T-cell lymphoma	n/a	RNA-Seq	PRJNA177703	VAN ANDEL INSTITUTE	260	PAIRED	RANDOM PCR	2013-02-15	Canidae	ILLUMINA	2013-02-15	SRP016141	n/a
SAMN01766534	SRX195661	6094	3297	SRR606343	SRS369438	3024l	n/a	n/a	lymph node	n/a	RNA-Seq	PRJNA177703	VAN ANDEL INSTITUTE	260	PAIRED	RANDOM PCR	2013-02-15	Canis lupus familiaris	ILLUMINA	2013-02-15	SRP016141	n/a
SAMN01766532	SRX195659	7296	3810	SRR606344	SRS369436	63	n/a	n/a	lymph node	n/a	RNA-Seq	PRJNA177703	VAN ANDEL INSTITUTE	260	PAIRED	RANDOM PCR	2013-02-25	Canis lupus familiaris	ILLUMINA	2013-02-25	SRP016141	n/a
SAMN01766517	SRX195654	10059	5490	SRR606386	SRS369421	RB10	n/a	n/a	B-cell lymphoma	n/a	RNA-Seq	PRJNA177703	VAN ANDEL INSTITUTE	260	PAIRED	RANDOM PCR	2013-07-25	Canis lupus familiaris	ILLUMINA	2013-02-15	SRP016141	n/a
SAMN01766513	SRX195650	10775	5977	SRR606387	SRS369417	NE42	n/a	n/a	B-cell lymphoma	n/a	RNA-Seq	PRJNA177703	VAN ANDEL INSTITUTE	260	PAIRED	RANDOM PCR	2013-07-25	Canis lupus familiaris	ILLUMINA	2013-02-22	SRP016141	n/a
SAMN01766514	SRX195651	10211	5515	SRR606388	SRS369418	NE41	n/a	n/a	B-cell lymphoma	n/a	RNA-Seq	PRJNA177703	VAN ANDEL INSTITUTE	260	PAIRED	RANDOM PCR	2013-07-25	Canidae	ILLUMINA	2013-02-18	SRP016141	n/a
SAMN01766518	SRX195655	10634	5691	SRR606390	SRS369422	RB03	n/a	n/a	B-cell lymphoma	n/a	RNA-Seq	PRJNA177703	VAN ANDEL INSTITUTE	260	PAIRED	RANDOM PCR	2013-07-25	Canidae	ILLUMINA	2013-02-21	SRP016141	n/a
SAMN01766523	SRX195656	9462	5030	SRR606391	SRS369427	FS21	n/a	n/a	B-cell lymphoma	n/a	RNA-Seq	PRJNA177703	VAN ANDEL INSTITUTE	260	PAIRED	RANDOM PCR	2013-02-21	Canis lupus familiaris	ILLUMINA	2013-02-21	SRP016141	n/a
SAMN01766524	SRX195657	14052	7689	SRR606392	SRS369428	RB16	n/a	n/a	B-cell lymphoma	n/a	RNA-Seq	PRJNA177703	VAN ANDEL INSTITUTE	260	PAIRED	RANDOM PCR	2013-07-25	Canis lupus familiaris	ILLUMINA	2013-02-21	SRP016141	n/a
SAMN01766535	SRX195662	10059	5490	SRR606898	SRS369439	3024r	n/a	n/a	lymph node	n/a	RNA-Seq	PRJNA177703	VAN ANDEL INSTITUTE	260	PAIRED	RANDOM PCR	2013-02-15	Canis lupus familiaris	ILLUMINA	2013-02-16	SRP016141	n/a
SAMN01766533	SRX195660	8920	4681	SRR606901	SRS369437	2970	n/a	n/a	lymph node	n/a	RNA-Seq	PRJNA177703	VAN ANDEL INSTITUTE	260	PAIRED	RANDOM PCR	2013-02-15	Canis lupus familiaris	ILLUMINA	2013-02-15	SRP016141	n/a
